# Supplementary material for: An Environmental Scan of Existing Canadian Childcare Resources Targeting Improvements in Health Behaviours
Source: Early Child Educ J. 2021 Sep 28;50(8):1417–28. doi: 10.1007/s10643-021-01266-2 (PMC9622543; doi:10.1007/s10643-021-01266-2)
Supplement: Supplementary file 4 — Supplementary file4 (XLSX 49 kb) [file 10643_2021_1266_MOESM4_ESM.xlsx]

## Sheet: Sheet1
Resource	Source	URL	Year	Source Type	Health Behaviour	Topic	Mode	Goal/Objective	Intended Audience	Evidence Cited	Overall Score	Score Rating	Authority	Accuracy	Coverage	Objectivity	Date	Significance
A Balanced Day: Tips and Guideline for Child Care Providers (Module)	Hastings Prince Edward (HPE) Public Health	http://www.hpepublichealth.ca/stan_module/html_publish/story_html5.html	none	Public Health Authority	PA, Sedentary Behaviour, Sleep	24-Hour Movement Guidelines, Outdoor Play, Screen Time	Online module	Y	Educators/Directors	Y	4	moderate	0	1	1	1	0	1
A Day at the Beach	Wee R Kids	https://www.weerkids.net/uploads/4/8/3/7/4837924/beach.pdf	none	Childcare/Early Childhood Specific Group	PA, Nutrition	Games/Activities	Activity booklet	N	Educators	N	0	low	0	0	0	0	0	0
A Guide to Writing Nutrition and PA Policies and Procedures	Alberta Health Services	https://www.albertahealthservices.ca/ps-1004154-hcaa-guide.pdf	2008	Public Health Authority	PA, Nutrition	PA, Nutrition, Policy	Manual	Y	Directors	Y	4	moderate	0	1	1	1	0	1
A Health and Safety Resource for Child Care Centres- Nutrition	Algoma Public Health	http://www.algomapublichealth.com/media/1285/chapter-5.pdf	none	Public Health Authority	Nutrition	Menu/Meal Planning, Healthy Practices/Environment	Manual	N	Educators/Directors	N	3	moderate	0	1	1	1	0	0
A Hop, Skip and a Jump: Enhancing Physical Literacy (2nd edition)	Mt Royal College	https://activeforlife.com/content/uploads/2015/03/Hop-Skip-and-Jump-Childcare-Resource-Second-Edition.pdf	2011	University/Research Groups	PA	Physical Literacy, Games/Activities	Activity booklet	Y	Educators	Y	5	high	1	1	1	1	0	1
Active Play Equipment (APE) Kit	Healthy Start Kids	https://healthystartkids.ca/tool/ape-kit-active-play-equipment/	none	Childcare/Early Childhood Specific Group	PA	DIY Equipment	Info Sheet	Y	Educators/Directors	N	3	moderate	1	1	1	0	0	0
Active Play: Simple Games and Activity Ideas	Government of BC	https://www2.gov.bc.ca/assets/gov/health/about-bc-s-health-care-system/child-day-care/active_play_simple_games_and_activity_ideas_2017.pdf	2017	Provincial/territorial Governments	PA	Games/Activities	Activity booklet	N	Educators	Y	2	low	0	1	0	1	0	0
Active Solutions- Active Play in the Early Years	Government of Saskatchewan	https://publications.saskatchewan.ca/#/products/89754	none	Provincial/territorial Governments	PA	Active Play, Loose Parts	Info sheet	Y	Educators	Y	3	moderate	0	1	1	1	0	0
Active Solutions- Activity Ideas for the Outdoors	Government of Saskatchewan	https://publications.saskatchewan.ca/#/products/79931	none	Provincial/territorial Governments	PA	Outdoor Play	Info sheet	Y	Educators	N	3	moderate	0	1	0	1	0	1
Active Solutions- Adaptations to Include Children with Diverse and Intensive Needs in Physical Activity	Government of Saskatchewan	https://publications.saskatchewan.ca/#/products/79932	none	Provincial/territorial Governments	PA	Adapted Physical Activity	Info sheet	Y	Educators	N	3	moderate	0	1	1	1	0	0
Active Solutions- Age Appropriate Activities for Infants and Toddlers	Government of Saskatchewan	https://publications.saskatchewan.ca/#/products/79924	none	Provincial/territorial Governments	PA	Games/Activities	Activity booklet	Y	Educators	N	3	moderate	0	1	1	1	0	0
Active Solutions- Age Appropriate Activities for Preschool-Aged Children	Government of Saskatchewan	https://publications.saskatchewan.ca/#/products/79926	none	Provincial/territorial Governments	PA	Games/Activities	Activity booklet	Y	Educators	N	3	moderate	0	1	1	1	0	0
Active Solutions- Cost-Effective Strategies and Activities	Government of Saskatchewan	https://publications.saskatchewan.ca/#/products/79930	none	Provincial/territorial Governments	PA	Games/Activities	Info sheet	Y	Educators	N	2	low	0	1	0	1	0	0
Active Solutions- Engaging Children of All Ages in Physical Activity	Government of Saskatchewan	https://publications.saskatchewan.ca/#/products/79929	none	Provincial/territorial Governments	PA	PA	Info sheet	Y	Educators	N	3	moderate	0	1	1	1	0	0
Active Solutions- Ideas for Indoor Activity in Small Spaces	Government of Saskatchewan	https://publications.saskatchewan.ca/#/products/79928	none	Provincial/territorial Governments	PA	PA	Info sheet	Y	Educators	N	2	low	0	1	0	1	0	0
Active Start - Play Activities - Ages Three to Six	Interprovincial Sport and Recreation Council	https://sportforlife.ca/wp-content/uploads/2016/12/play-activities-ages-three-to-six-active-start.pdf	none	Behaviour Specific Group	PA, Sedentary Behaviour	Games/Activities, Screen Time	Info sheet	N	Educators	N	4	moderate	1	1	1	1	0	0
Active Start - Play Activities - The First Year of Life	Interprovincial Sport and Recreation Council	https://sportforlife.ca/wp-content/uploads/2016/12/play-activities-the-first-year-of-life.pdf	none	Behaviour Specific Group	PA	Games/Activities	Info sheet	N	Educators	N	4	moderate	1	1	1	1	0	0
Active Start Helping Children Play - The Adult Role	Interprovincial Sport and Recreation Council	https://sportforlife.ca/wp-content/uploads/2016/12/helping-children-play-the-adult-role-active-start.pdf	none	Behaviour Specific Group	PA	PA	Info sheet	Y	Educators	N	4	moderate	1	1	1	1	0	0
Activities & Games | Have a Ball Together	Have A Ball Together- Best Start by health Nexus	https://haveaballtogether.ca/activities/	none	Behaviour Specific Group	PA	Games/Activities	Activity database	Y	Educators	N	5	high	1	1	1	1	0	1
Activities & Games 0-2 years	Appetite to Play	https://www.appetitetoplay.com/?d=physical-activity&s=games-activities-0-2-yrs	none	Childcare/Early Childhood Specific Group	PA	Games/Activities	Activity database	N	Educators	N	4	moderate	1	0	1	1	0	1
Activities &Games 3-5 years	Appetite to Play	https://www.appetitetoplay.com/?d=physical-activity&s=games-activities-3-5-yrs	none	Childcare/Early Childhood Specific Group	PA	Games/Activities	Activity database	N	Educators	N	4	moderate	1	0	1	1	0	1
Weekly Activity Planner	Appetite to Play	https://www.appetitetoplay.com/node/add/activity_plan	none	Childcare/Early Childhood Specific Group	PA	Physical Literacy, Games/Activities	Activity Planner	Y	Educators	N	5	high	1	1	1	1	0	1
Alberta Nutrtion Guidelines for Children and Youth: A Childcare, School and Recreation/Community Centre Resource Manual	Government of AB	https://open.alberta.ca/dataset/1c291796-4eb0-4073-be8e-bce2d331f9ce/resource/3319786c-1df1-43ca-8693-067f733682dc/download/nutrition-guidelines-ab-children-youth.pdf	2012	Provincial/territorial Governments	Nutrition	Nutrition	Manual	Y	Directors	Y	4	moderate	0	1	1	1	0	1
Alternatives to Processed Meat	Government of Manitoba	https://www.gov.mb.ca/health/foodinchildcare/docs/factsheets/alternativesprocessedmeat.pdf	none	Provincial/territorial Governments	Nutrition	Nutrition	Info sheet	N	Directors	N	2	low	0	0	0	1	0	1
Animal Activity Alphabet Cards	Ever Active Schools & APPLE Schools	https://everactive.org/wp-content/uploads/2017/08/Alphabet-Activity-Cards-2017.pdf	none	Behaviour Specific Group	PA	Games/Activities	Activity booklet	N	Educators	N	3	moderate	1	0	0	1	0	1
APPLE Seeds 12 Week Introductory Physical Literacy Program Intro	Early Years Physical Literacy Research Team	https://afdb32fd-877e-4e25-828f-3b88265b25d2.filesusr.com/ugd/05c80a_6a6fdaa4a8834625bd2fe9a0618e8c05.pdf	2017	University/Research Groups	PA	PA, Games/Activities	Manual	Y	Directors	N	6	high	1	1	1	1	1	1
Assess your menu with ease- WEBINAR	Government of Manitoba	https://register.gotowebinar.com/register/5859125232851196930	2018	Provincial/territorial Governments	Nutrition	Menu Planning	Webinar	Y	Directors	N	6	high	1	1	1	1	1	1
Batch Recipe Booklet	Oxford County	https://childcare.oxfordcounty.ca/Portals/13/Documents/Food/oc_recipebooklet_final.pdf?ver=2014-04-10-133740-187	none	Public Health Authority	Nutrition	Nutrition	Recipe booklet	N	Directors	N	2	low	0	0	0	1	0	1
Best Practice Guideline for Food and Beverages Seved in Child Care and Family Day Home Programs	Yukon Health and Social Services	http://www.hss.gov.yk.ca/pdf/BestPractice_FoodSafety_en.pdf	2017	Provincial/territorial Governments	Nutrition	Menu/Meal Planning, Healthy Practices/Environment	Manual	Y	Educators/Directors	N	5	high	0	1	1	1	1	1
BOKS Bits for Child Care Activities	Ottawa Public Health	https://www.ottawapublichealth.ca/en/professionals-and-partners/resources/Documents/childcare/boks_activities_en.pdf	none	Public Health Authority	Nutrition	Nutrition/Food Literacy	Activity booklet	Y	Educators	N	4	moderate	0	1	1	1	0	1
Boks Bits for Child Care Celebrations	Ottawa Public Health	http://www.ottawapublichealth.ca/en/professionals-and-partners/resources/Documents/childcare/boks_bits_celebrations_en.pdf	none	Public Health Authority	Nutrition	Healthy Celebrations	Activity booklet, Recipe Booklet	Y	Educators	N	4	moderate	0	1	1	1	0	1
BOKS Bits for Child Care Lessons	Ottawa Public Health	https://www.ottawapublichealth.ca/en/professionals-and-partners/resources/Documents/childcare/boks_bits_lessons_en.pdf	none	Public Health Authority	Nutrition	Nutrition/Food Literacy	Activity booklet	Y	Educators	N	4	moderate	0	1	1	1	0	1
Boks Bursts for Child Care Adult-Led Activities	Ottawa Public Health	https://www.ottawapublichealth.ca/en/professionals-and-partners/resources/Documents/childcare/boks_burst_adult_en.pdf	none	Public Health Authority	PA	Games/Activities	Activity booklet	Y	Educators	N	4	moderate	0	1	1	1	0	1
Boks Bursts for Child Care Child-Led Activities	Ottawa Public Health	https://www.ottawapublichealth.ca/en/professionals-and-partners/resources/Documents/childcare/Boks-Burst-Child-v2015.1-EN.pdf	none	Public Health Authority	PA	Games/Activities	Activity booklet	Y	Educators	N	4	moderate	0	1	1	1	0	1
Boks Bursts for Child Care Transition Time Activities	Ottawa Public Health	https://www.ottawapublichealth.ca/en/professionals-and-partners/resources/Documents/childcare/boks_burst_transitions_en.pdf	none	Public Health Authority	PA	Games/Activities	Activity booklet	Y	Educators	N	4	moderate	0	1	1	1	0	1
Boost Nutrition in Your Menu	Interior Health	https://www.interiorhealth.ca/YourEnvironment/ChildCareFacilities/Documents/FS-Boost%20Nutrition%20in%20Your%20Menu.pdf	none	Public Health Authority	Nutrition	Nutrition	Info sheet	N	Directors	N	1	low	0	0	0	1	0	0
Breast milk in child care settings	York Region	https://www.york.ca/wps/wcm/connect/yorkpublic/fcde66c5-5b4d-4f83-9f56-c40910f78e11/Human+Milk+Child+Care.pdf?MOD=AJPERES&CACHEID=ROOTWORKSPACE.Z18_29D41BG0PGOC70QQGGJK4I0004-fcde66c5-5b4d-4f83-9f56-c40910f78e11-mu8hZcn	2012	Public Health Authority	Nutrition	Breastfeeding	Info sheet	N	Educators/Directors	N	3	moderate	0	1	1	1	0	0
Build your own Lesson Plans	Active For Life	https://activeforlife.com/build-your-own-lesson-plans/	none	Behaviour Specific Group	PA	Physical Literacy, Games/Activities	Activity Planner	Y	Educators	N	5	high	1	1	1	1	0	1
Canada's Food Guide	Government of Canada	https://food-guide.canada.ca/en/	2019	Federal Government	Nutrition	Food Guide	Webpage	N	Educators/Directors	Y	5	high	1	1	0	1	1	1
Canada's Food Guide- Child Care FAQ	Alberta Health Services	https://www.albertahealthservices.ca/assets/info/nutrition/if-nfs-cfg-update-for-child-cares-in-ab.pdf	2019	Public Health Authority	Nutrition	Food Guide	Info sheet	N	Directors	Y	5	high	0	1	1	1	1	1
Canada's Food Guide Resources	Government of Canada	https://www.canada.ca/en/health-canada/services/canada-food-guide/resources/resources-download.html	2019	Federal Government	Nutrition	Food Guide	Info sheet	N	Educators/Directors	Y	4	moderate	1	0	1	1	1	0
Canadian 24-Hour Movement Guidelines for the Early Years	Participaction/CSEP	https://www.participaction.com/en-ca/benefits-and-guidelines/early-years-0-to-4	none	Behaviour Specific Group	PA, Sedentary Behaviour, Sleep	24-Hour Movement Guidelines	Webpage	Y	Educators/Directors	N	4	moderate	1	1	1	1	0	0
Canadian 24-Hour Movement Guidelines For the Early Years (0-4 years)	Participaction/CSEP	https://participaction.cdn.prismic.io/participaction%2F125a8a50-dfb2-4050-b8fe-7172da079438_participaction-24hour-guidelines-early-years-0-4-educator-one-pager-en.pdf	none	Behaviour Specific Group	PA, Sedentary Behaviour, Sleep	24-Hour Movement Guidelines	Info sheet	N	Educators/Directors	N	3	moderate	1	0	1	1	0	0
CANADIAN 24-HOUR MOVEMENT GUIDELINES FOR THE EARLY YEARS (0-4 YEARS): An Integration of Physical Activity, Sedentary Behaviour, and Sleep	CSEP	https://csepguidelines.ca/wp-content/themes/csep2017/pdf/PAR7972_24Hour_Guidelines_EY_En-4.pdf	none	Behaviour Specific Group	PA, Sedentary Behaviour, Sleep	24-Hour Movement Guidelines	Info sheet	Y	Educators/Directors	Y	4	moderate	1	1	1	1	0	0
Canadian 24-Hour Movement Guidelines for the Early Years (ages 0-4) Video	CSEP	https://www.youtube.com/watch?v=rjYntJi5CcQ&feature=youtu.be	2018	Behaviour Specific Group	PA, Sedentary Behaviour, Sleep	24-Hour Movement Guidelines	Video	Y	Educators/Directors	Y	5	high	1	1	1	1	1	0
Canadian 24-Hour Movement Guidelines for the Early Years: Infant (less than 1 year)	CSEP	https://youtu.be/2jyoIahFCWE	2018	Behaviour Specific Group	PA, Sedentary Behaviour, Sleep	24-Hour Movement Guidelines	Video	Y	Educators/Directors	Y	5	high	1	1	1	1	1	0
Canadian 24-Hour Movement Guidelines for the Early Years: Preschooler (3-4 years)	CSEP	https://youtu.be/_vj53MgsNX8	2018	Behaviour Specific Group	PA, Sedentary Behaviour, Sleep	24-Hour Movement Guidelines	Video	Y	Educators/Directors	Y	5	high	1	1	1	1	1	0
Canadian 24-Hour Movement Guidelines for the Early Years: Toddler (1-2 years)	CSEP	https://www.youtube.com/watch?v=NH_WjwMXhTk	2018	Behaviour Specific Group	PA, Sedentary Behaviour, Sleep	24-Hour Movement Guidelines	Video	Y	Educators/Directors	Y	5	high	1	1	1	1	1	0
Cheers for Child Care Assessment	Cheers for Child Care	https://cheerskids.ca/about/	none	Childcare/Early Childhood Specific Group	PA, Nutrition	PA, Nutrition	Assessment tool (centre)	Y	Directors	N	5	high	1	1	1	1	0	1
Child Care Centre Menu Plan Evaluation	Mount Saint Vincent University	https://www.msvu.ca/wp-content/uploads/2020/05/Menu-Planning-Evaluation-Form_r0611.pdf	none	University/Research Groups	Nutrition	Menu/Meal Planning	Assessment tool (centre)	N	Directors	N	4	moderate	1	0	1	1	0	1
Child Care Centre Recipes	Mount Saint Vincent University	https://www.msvu.ca/en/home/programsdepartments/professionalstudies/appliedhumannutrition/researchproject/recipes.aspx	none	University/Research Groups	Nutrition	Nutrition, Recipes	Recipe database	Y	Directors	N	5	high	1	1	1	1	0	1
Child Care Centre Sample Menu 1	Mount Saint Vincent University	https://www.msvu.ca/wp-content/uploads/2020/05/Child-Care-Centre-Sample-Menu-1-June-2011.pdf	none	University/Research Groups	Nutrition	Menu/Meal Planning	Sample menu	Y	Directors	N	4	moderate	1	1	1	1	0	0
Child Care Centre Sample Menu 2	Mount Saint Vincent University	https://www.msvu.ca/wp-content/uploads/2020/05/Child-Care-Centre-Sample-Menu-2-June-2011.pdf	none	University/Research Groups	Nutrition	Menu/Meal Planning	Sample menu	Y	Directors	N	4	moderate	1	1	1	1	0	0
Child Care Centre Sample Menu Template	Mount Saint Vincent University	https://www.msvu.ca/site/media/msvu/Child%20Care%20Centre%20Menu%20Sample%20Template%20June%202011.pdf	none	University/Research Groups	Nutrition	Menu/Meal Planning	Menu template	N	Directors	N	2	low	1	0	0	1	0	0
Child Care Healthy Eating and Active Living Guidelines	Ottawa Public Health	https://www.ottawapublichealth.ca/en/professionals-and-partners/resources/Documents/childcare/OPH-HEAL-Childcare-Guidelines_2018-05-03-EN.pdf	2018	Public Health Authority	PA, Nutrition	Menu/Meal Planning, Healthy Practices/Environment, PA	Manual	Y	Educators	Y	4	moderate	0	1	1	1	1	0
Child Care Healthy Eating and Active Living Guidelines Training	Ottawa Public Health	https://www.ottawapublichealth.ca/en/professionals-and-partners/training-for-child-care-providers.aspx#On-line-training-e-modules	2015	Public Health Authority	PA, Nutrition	Menu/Meal Planning, Healthy Practices/Environment, PA	Online module	Y	Educators	Y	5	high	0	1	1	1	1	1
Children's Unstructured Play- Developing a Play Policy	Canadian Public Health Association	https://www.cpha.ca/sites/default/files/uploads/resources/play/play-policy-e.pdf	2019	Public Health Authority	PA	Outdoor Play, Loose Parts, Policy	Manual	Y	Directors	Y	4	moderate	0	1	0	1	1	1
Choose Better Convenience Foods NEW!	Government of Manitoba & Dieticians of Canada	https://www.gov.mb.ca/health/foodinchildcare/docs/factsheets/betterconveniencefoods.pdf	none	Provincial/territorial Governments	Nutrition	Nutrition	Info sheet	N	Directors	N	2	low	0	0	1	1	0	0
Creating a Supportive Eating Environment	Government of Manitoba	https://www.gov.mb.ca/health/foodinchildcare/docs/factsheets/supportiveeatingenvironment.pdf	none	Provincial/territorial Governments	Nutrition	Healthy Practices/Environment	Info sheet	N	Educators	N	2	low	0	0	1	1	0	0
Developing and Implementing A Physical Activity Policy	Appetite to Play	https://www.appetitetoplay.com/physical-activity/tips-ideas/developing-and-implementing-physical-activity-policy	none	Childcare/Early Childhood Specific Group	PA	Policy	Webpage	Y	Directors	N	5	high	1	1	1	1	0	1
Developing Physical Literacy in the Early Years Poster	Be fit for life	http://befitforlife.ca/resources/developing-physical-literacy-early-years-poster	none	Behaviour Specific Group	PA	Physical Literacy	Poster	Y	Educators	N	4	moderate	1	1	1	1	0	0
Early Learning Resource	OPHEA	https://teachingtools.ophea.net/activities/early-learning-resource	none	Behaviour Specific Group	PA, Nutrition	Adapted PA, Physical Literacy, Games/Activities, Nutrition/Food Literacy, Healthy Practices/Environment	Info sheet, Activity database	N	Educators	N	5	high	1	1	1	1	0	1
Early Years Physical Literacy Planning Manual for Child Care Centres	Early Years Physical Literacy Research Team	https://afdb32fd-877e-4e25-828f-3b88265b25d2.filesusr.com/ugd/05c80a_352ba432de8b41f99fa0cd80e5198ffc.pdf	2017	University/Research Groups	PA	Physical Literacy, Loose Parts	Manual	Y	Educators/Directors	Y	6	high	1	1	1	1	1	1
Eating Well with Canada's Food Guide: First Nations, Inuit, and Metis	Government of Canada	https://www.canada.ca/content/dam/hc-sc/migration/hc-sc/fn-an/alt_formats/fnihb-dgspni/pdf/pubs/fnim-pnim/2007_fnim-pnim_food-guide-aliment-eng.pdf	2007	Federal Government	Nutrition	Food Guide	Info sheet	Y	Directors	N	4	moderate	1	1	0	1	0	1
Encouraging children to cooperate through physical activity tip sheet	ARCQE	https://arcqe.ca/wp-content/uploads/2019/11/Encouraging-Children-to-Cooperate-through-Physical-Activity-Tip-Sheet.docx	2019	Childcare/Early Childhood Specific Group	PA	Cooperation through PA	Info sheet	Y	Educators	N	3	moderate	0	1	0	1	1	0
Expressed Breastmilk in Child Care Centres	Haldimand-Norfolk Health Unit	https://hnhu.org/wp-content/uploads/Expressed-BreastMilk-in-Child-Care-Centres-AODA.pdf	2015	Public Health Authority	Nutrition	Breastfeeding	Info sheet	Y	Educators/Directors	N	5	high	0	1	1	1	1	1
Fact Sheet- Active Play	Government of BC	https://www2.gov.bc.ca/assets/gov/health/about-bc-s-health-care-system/child-day-care/fact_sheet_-_active_play_2017.pdf	none	Provincial/territorial Governments	PA	Active Play	Info sheet	N	Educators	N	2	low	0	0	1	1	0	0
Family Style Meal Service in Child Care Programs	Alberta Health Services	https://www.albertahealthservices.ca/assets/wf/eph/wf-eph-family-style-meal-child-care.pdf	2018	Public Health Authority	Nutrition	Family-style Meals	Info sheet	N	Educators	N	4	moderate	0	0	1	1	1	1
Feeding Tiny Tummies: A Guide for Early Learning and Child Care Professionals	Alberta Health Services	https://www.albertahealthservices.ca/assets/info/nutrition/if-nfs-feeding-tiny-tummies.pdf	2016	Public Health Authority	Nutrition	Menu/Meal Planning, Healthy Practices/Environment	Manual	N	Educators/Directors	Y	5	high	1	1	1	1	1	0
Fit Kids Healthy Kids-Games	Fit Kids Healthy Kids	https://fitkidshealthykids.ca/games-database?keys=&&&&&&&&sort_by=created&sort_order=DESC	none	Behaviour Specific Group	PA	Games/Activities	Activity database	N	Educators	N	4	moderate	1	0	1	1	0	1
Flourish - A physical literacy resource for Early Childhood Educators in Windsor-Essex County	Windsor-Essex County Health Unit	http://ophla.pbworks.com/w/file/fetch/95843681/Flourish_with%20appendices.pdf	none	Public Health Authority	PA	Physical Literacy, Games/Activities, Policy	Manual	N	Educators/Directors	Y	5	high	0	1	1	1	1	1
Food & Nutrition in Nova Scotia Child Care Settings A Guide to Promoting Fruit and Vegetables	Government of Nova Scotia	https://www.ednet.ns.ca/earlyyears/documents/providers/Food_and_Nutrition_Promoting_FruitVeg.pdf	none	Provincial/territorial Governments	Nutrition	Fruit and Veg, Recipes	Manual	Y	Educators/Directors	Y	4	moderate	0	1	1	1	0	1
Food Activities for Young Children	Interior Health	https://www.interiorhealth.ca/YourEnvironment/ChildCareFacilities/Documents/FS-Food%20Activities%20for%20Young%20Children.pdf	none	Public Health Authority	Nutrition	Nutrition/Food Literacy	Info sheet	Y	Educators	N	3	moderate	0	1	1	1	0	0
Food and Nutrition: Putting it into Practice	Government of Manitoba	https://www.gov.mb.ca/health/foodinchildcare/docs/nutritionhandbook/practice.pdf	none	Provincial/territorial Governments	Nutrition	Menu/Meal Planning, Nutrition/Food Literacy, Recipes, Healthy Practices/Environment	Manual	Y	Educators/Directors	N	4	moderate	0	1	1	1	0	1
Food Coming from Home	Government of Manitoba & Dieticians of Canada	https://www.gov.mb.ca/health/foodinchildcare/docs/factsheets/foodfromhome.pdf	none	Provincial/territorial Governments	Nutrition	Healthy Practices/Environment	Info sheet	Y	Educators/Directors	N	4	moderate	1	1	1	1	0	0
Food Flair- Early learning practioners resource	Decoda- LEAP BC	https://www.decoda.ca/wp-content/uploads/Food-FLAIR-English-Book_lowres.pdf	2008	Behaviour Specific Group	Nutrition	Menu/Meal Planning, Nutrition/Food Literacy, Recipes, Healthy Practices/Environment	Manual	Y	Educators/Directors	N	4	moderate	0	1	1	1	0	1
Food Flair- Training Modules	Decoda- LEAP BC	https://www.decoda.ca/resource/rsc-child-family/rsc-leap/leap-resources/food-flair/food-flair-training-modules/	none	Behaviour Specific Group	Nutrition	Menu/Meal Planning, Nutrition/Food Literacy, Recipes, Healthy Practices/Environment	Online module	Y	Educators/Directors	N	4	moderate	0	1	1	1	0	1
Fostering Healthy Eating Habits	Interior Health	https://www.interiorhealth.ca/YourEnvironment/ChildCareFacilities/LicenseeResources/Documents/Fostering%20Healthy%20Eating%20Habits.pdf	2017	Public Health Authority	Nutrition	Healthy Practices/Environment	Info sheet	Y	Educators	N	4	moderate	0	1	1	1	1	0
Fun with Food - Child Care Nutrition Manual	Leeds Grenville & Lanark District Health Unit	https://healthunit.org/wp-content/uploads/Nutrition_Daycare_Manual.pdf	2016	Public Health Authority	Nutrition	Menu/Meal Planning, Healthy Practices/Environment	Manual	Y	Educators/Directors	N	5	high	0	1	1	1	1	1
Great Ideas for Great Balls of Fun	Have A Ball Together- Best Start by health Nexus	http://www.nscr.bc.ca/childcare/resource-pdf/great_ideas.pdf	2005	Behaviour Specific Group	PA	Games/Activities	Activity booklet	Y	Educators	N	3	moderate	1	1	0	1	0	0
Guide to Preschool Portion Sizes	Ottawa Public Health	http://www.ottawapublichealth.ca/en/professionals-and-partners/resources/Documents/childcare/portion_sizes_en.pdf	2015	Public Health Authority	Nutrition	Menu/Meal Planning	Info sheet	Y	Educators/Directors	Y	4	moderate	0	1	1	1	0	1
Have a Ball- Tips and Ideas (for Professionals)	Have A Ball Together- Best Start by health Nexus	https://haveaballtogether.ca/tip-ideas-professionals/	none	Behaviour Specific Group	PA	PA	Info sheet	Y	Educators/Directors	N	5	high	1	1	1	1	0	1
Have a Ball Together! Benefits of Physical Activity for Children- Video	Have A Ball Together- Best Start by health Nexus	https://vimeo.com/152604762	2016	Behaviour Specific Group	PA	PA	Video	Y	Educators	N	5	high	1	1	1	1	1	0
Have a Ball Together! Physical Activity for Children- Video	Have A Ball Together- Best Start by health Nexus	https://vimeo.com/152604422	2016	Behaviour Specific Group	PA	PA	Video	Y	Educators/Directors	Y	5	high	1	1	1	1	1	0
Have a Ball Together! Tips for Professionals (Video)	Have A Ball Together- Best Start by health Nexus	https://vimeo.com/158206316	2016	Behaviour Specific Group	PA	PA	Video	Y	Educators/Directors	N	6	high	1	1	1	1	1	1
Have a Ball.. With a Ball!	Have A Ball Together- Best Start by health Nexus	http://www.nscr.bc.ca/childcare/resource-pdf/haveaballwithaball.pdf	2005	Behaviour Specific Group	PA	Games/Activities	Activity booklet	Y	Educators	N	4	moderate	1	1	0	1	0	1
Healthy and Safe Eating in the Child Care Setting	Region of Waterloo Public Health	https://www.regionofwaterloo.ca/en/doing-business/resources/Documents/HealthySafeEating_ChildCareSetting.pdf	2016	Public Health Authority	Nutrition	Family-style Meals	Info sheet	Y	Educators	N	4	moderate	0	1	1	1	1	0
Healthy Beginnings for Preschoolers 2-5: Healthy Eating & Sugary Drinks	Canadian Partnership against Cancer/Coalitions linking actions and Science for prevention	https://healthybeginningspreschoolers.ca/wp-content/uploads/2014/04/HESD-for-BC3.pdf	none	Behaviour Specific Group	Nutrition	Menu/Meal Planning, Healthy Practices/Environment	Manual	Y	Educators/Directors	Y	5	high	1	1	1	1	0	1
Healthy Beginnings for Preschoolers 2-5: Physical Activity & Screen Time	Canadian Partnership against Cancer/Coalitions linking actions and Science for prevention	https://healthybeginningspreschoolers.ca/wp-content/uploads/2014/04/PAST-for-BC1.pdf	none	Behaviour Specific Group	PA, Sedentary Behaviour	Games/Activities, Healthy Practices/Environment, Screen Time	Manual	Y	Educators/Directors	Y	5	high	1	1	1	1	0	1
Healthy Eating Booklist for Children	Ottawa Public Health	https://www.ottawapublichealth.ca/en/public-health-topics/resources/Documents/OPH-Healthy-Eating-Booklist-for-children-2018-02-14-Final-EN.pdf	2018	Public Health Authority	Nutrition	Nutrition/Food Literacy	Info sheet	Y	Educators	N	6	high	1	1	1	1	1	1
Healthy Eating for Children in Childcare Centres	Government of AB	https://open.alberta.ca/dataset/d373681c-96af-4dc6-b32b-bb86a1e03097/resource/17ede4c5-2f5b-4811-a596-3b49ad5ca9df/download/nutrition-healthy-eating-ab-childcarecentres.pdf	2013	Provincial/territorial Governments	Nutrition	Menu/Meal Planning	Manual	Y	Educators/Directors	N	4	moderate	0	1	1	1	0	1
Healthy Food Choices	Ottawa Public Health	http://www.ottawapublichealth.ca/en/professionals-and-partners/resources/Documents/childcare/healthy_food_choices_en.pdf	2015	Public Health Authority	Nutrition	Menu/Meal Planning	Manual	N	Directors	N	3	moderate	0	1	0	1	0	1
Healthy Kids- Community Challenge Toolkit	Healthy Kids Community Challenge- Waterloo Region	https://www.kitchener.ca/en/resourcesGeneral/Documents/CSD_NPS_healthy_kids_community_challenge_toolkit.pdf	none	Behaviour Specific Group	PA	Games/Activities	Activity booklet	Y	Educators	N	4	moderate	0	1	1	1	0	1
Healthy Living Guidelines for Early Learning and Child Care Centres on Prince Edward Island	Government of Prince Edward Island - PEI Healthy Eating Alliance - PEI Education and Early childhood Development	http://www.gov.pe.ca/photos/original/eecd_healthyliv.pdf	2012	Provincial/territorial Governments	PA, Nutrition	Menu/Meal planning, PA, Healthy Practices/Environment	Manual	Y	Educators/Directors	N	4	moderate	1	1	1	1	0	0
Healthy Opportunities for Preschoolers (HOP) (1st Edition)	Vancouver Island Health Authority	http://web.uvic.ca/~vtemple/wp-content/uploads/2012/08/HOP.pdf	none	Public Health Authority	PA	Games/Activities	Activity booklet	Y	Educators	Y	4	moderate	0	1	1	1	0	1
Healthy Opportunities for Preschoolers (HOP)- Early Learning Practioners Resource	Decoda- LEAP BC	https://healthystartkids.ca/wp-content/uploads/2019/05/LEAP-Hop-Manual.pdf	2007	Behaviour Specific Group	PA, Nutrition	Games/Activities, Nutrition/Food Literacy	Activity booklet	Y	Educators	Y	5	high	1	1	1	1	0	1
Healthy Start For Life: For Preschool and Daycare Providers	Vancouver Coastal Health	http://www.nscr.bc.ca/childcare/resource-pdf/hslnm.pdf	2005	Public Health Authority	PA	Nurition/Food Literacy, Recipes	Activity booklet, Recipe Booklet	Y	Educators	Y	3	moderate	0	1	1	1	0	0
Healthy Start Online Course	Healthy Start Kids	https://healthystartkids.ca/training/healthy-start-online-course/	none	Childcare/Early Childhood Specific Group	PA, Nutrition	Menu/Meal Planning, Physical Literacy,	Online course	Y	Educators	Y	5	high	1	1	1	1	0	1
Healthy Tools for Healthy Tots (HTHT)	Alberta Health Services	PDF- See email	2016	Public Health Authority	PA, Nutrition	Games/Activities, Nutrition/Food Literacy	Activity Booklet	Y	Educators	Y	5	high	0	1	1	1	1	1
HSDS Webinar - For Active Infants and Toddlers	Healthy Start Kids	http://hsds.bolderinnovativesolutions.ca/enrol/index.php?id=21	2018	Childcare/Early Childhood Specific Group	PA	24-hour Movement Guidelines, Games/Activities	Webinar	Y	Educators	Y	6	high	1	1	1	1	1	1
Indigenous Activity Cards	LEAP BC	https://healthystartkids.ca/wp-content/uploads/Toolkit/PDF/Print-Indigenous-Activity-Cards-EN.pdf	none	Behaviour Specific Group	PA	Indigenous Games/Activities	Activity Booklet	N	Educators	N	4	moderate	1	0	1	1	0	1
Indigenous Food and Culture in the Child Care Environment WEBINAR	Government of Manitoba	https://register.gotowebinar.com/register/1553769739025542404	2017	Provincial/territorial Governments	Nutrition	Indigenous Food and Culture	Webinar	Y	Educators/Directors	N	6	high	1	1	1	1	1	1
Individual Lesson Plans	Active for Life	https://activeforlife.com/resource/individual-lesson-plans/	none	Behaviour Specific Group	PA	Lesson Plans, Games/Activities	Activity database	Y	Educators	N	5	high	1	1	1	1	0	1
Introduction to Healthy Eating Recommended Practices	Appetite to Play	https://www.appetitetoplay.com/healthy-eating/recommended-practices/introduction-healthy-eating-recommended-practices	none	Childcare/Early Childhood Specific Group	Nutrition	Healthy Practices/Environment	Webpage	Y	Educators/Directors	N	5	high	1	1	1	1	0	1
Introduction to Physical Activity Recommended Practices	Appetite to Play	https://www.appetitetoplay.com/physical-activity/recommended-practices/introduction-physical-activity-recommended-practices	none	Childcare/Early Childhood Specific Group	PA	Healthy Practices/Environment	Webpage	Y	Educators/Directors	N	4	moderate	1	1	1	1	0	0
It Takes a Village - Taking Action for Healthy Children	Best Start	https://resources.beststart.org/product/k54-e-it-takes-a-village-taking-action-online-course/	none	Behaviour Specific Group	PA, Nutrition	Healthy Practices/Environment	Online course	Y	Educators/Directors	N	5	high	0	1	1	1	1	1
Jiggijump Resource-Videos	Jiggijump (originally developed by Ophea)	http://jiggijump.org/teacher-resources/	none	Behaviour Specific Group	PA	Dance	Active videos	Y	Educators	N	3	moderate	1	1	0	0	0	1
Just the Facts	Have A Ball Together- Best Start by health Nexus	https://haveaballtogether.ca/just-the-facts/	none	Behaviour Specific Group	PA, Sedentary Behaviour	Physical Literacy, Outdoor Play, Loose Parts, Sed. Behav., 24-Hour Movement Guidelines	Webpage	N	Educators	N	5	high	1	1	1	1	0	1
Lesson Plan Units	Active For Life	https://activeforlife.com/resource/lesson-plan-units/	none	Behaviour Specific Group	PA	Lesson plans, Games/Activities	Manual	Y	Educators	N	5	high	1	1	1	1	0	1
Sample Lesson Plans and Menus	Healthy Beginnings for Preschoolers	http://www.healthybeginningspreschoolers.ca/for-early-learning-practitioners/lesson-plans/	none	Behaviour Specific Group	PA, Nutrition	Lesson Plans, Menu/Meal Planning	Menu template, Lesson Plan	Y	Educators/Directors	N	5	high	1	1	1	1	0	1
Little Movers Playlist	Be fit for life	http://befitforlife.ca/resources/little-movers-playlist	none	Behaviour Specific Group	PA	Dance	Info sheet	Y	Educators	N	5	high	1	1	1	1	0	1
Manitoba Early Learning and Child Care - Licensing Guidelines for Food Provided	Government of Manitoba & Dieticians of Canada	https://www.gov.mb.ca/health/foodinchildcare/docs/factsheets/licensingguidelines.pdf	none	Provincial/territorial Governments	Nutrition	Menu/Meal Planning	Info sheet	N	Educators/Directors	N	3	moderate	1	0	1	1	0	0
Manual for Food and Nutrition in Regulated Child Care Settings	Government of Nova Scotia	https://www.ednet.ns.ca/earlyyears/providers/FoodandNutritionalSupport.shtml	none	Provincial/territorial Governments	Nutrition	Menu/Meal Planning, Healthy Practices/Environment, Breastfeeding	Manual	Y	Educators/Directors	Y	3	moderate	0	1	1	1	0	0
Meal Planner	Appetite to Play	https://www.appetitetoplay.com/node/add/meal_plan	none	Childcare/Early Childhood Specific Group	Nutrition	Menu/Meal Planning	Menu Template	Y	Directors	Y	4	moderate	1	1	0	1	0	1
Meal Planning Made Easy	Egg Farmers of Ontatio and Home Child Care Association of Ontario	https://www.getcracking.ca/sites/default/files/MPME%20Resource_0.pdf	2009	Childcare/Early Childhood Specific Group	Nutrition	Menu/Meal Planning, Recipes	Manual	Y	Directors	N	1	low	0	1	0	0	0	0
Mealtime Mentoring- Children of all Sizes	Government of Saskatchewan	https://publications.saskatchewan.ca/#/products/76728	2009	Provincial/territorial Governments	Nutrition	Healthy Practices/Environment	Info sheet	N	Educators	N	2	low	0	0	0	1	0	1
Mealtime Mentoring- Children with Food Preferences	Government of Saskatchewan	https://publications.saskatchewan.ca/#/products/76729	2008	Provincial/territorial Governments	Nutrition	Healthy Practices/Environment	Info sheet	N	Educators	N	2	low	0	0	0	1	0	1
Mealtime Mentoring- Creating Supportive Food Environments	Government of Saskatchewan	https://publications.saskatchewan.ca/#/products/76730	2008	Provincial/territorial Governments	Nutrition	Healthy Practices/Environment	Info sheet	Y	Educators	N	3	moderate	0	1	1	1	0	0
Mealtime Mentoring- Easy-To-Make Meals	Government of Saskatchewan	https://publications.saskatchewan.ca/#/products/76732	2011	Provincial/territorial Governments	Nutrition	Menu/Meal Planning	Info sheet	Y	Directors	N	2	low	0	1	0	1	0	0
Mealtime Mentoring- Encouraging a Competent Eater	Government of Saskatchewan	https://pubsaskdev.blob.core.windows.net/pubsask-prod/86017/86017-Encouraging_a_Competent_Eater.pdf	2010	Provincial/territorial Governments	Nutrition	Healthy Practices/Environment	Info sheet	N	Educators	N	1	low	0	0	0	1	0	0
Mealtime Mentoring- Encouraging Whole Grains and Water	Government of Saskatchewan	https://pubsaskdev.blob.core.windows.net/pubsask-prod/86019/86019-Encouraging_Whole_Grains_and_Water.pdf	2011	Provincial/territorial Governments	Nutrition	Menu/Meal Planning	Info sheet	N	Educators/Directors	N	1	low	0	0	0	1	0	0
Mealtime Mentoring- Making Convenience Foods Healthier in a Pinch	Government of Saskatchewan	https://pubsaskdev.blob.core.windows.net/pubsask-prod/86020/86020-Making_Convenience_Foods_Healthier_in_a_Pinch.pdf	2008	Provincial/territorial Governments	Nutrition	Menu/Meal Planning	Info sheet	N	Directors	N	1	low	0	0	0	1	0	0
Mealtime Mentoring- Menu Planning	Government of Saskatchewan	https://pubsaskdev.blob.core.windows.net/pubsask-prod/86021/86021-Menu_Planning.pdf	2008	Provincial/territorial Governments	Nutrition	Menu/Meal Planning	Info sheet	N	Directors	N	1	low	0	0	0	1	0	0
Mealtime Mentoring- Quick and Easy Meal Ideas	Government of Saskatchewan	https://pubsaskdev.blob.core.windows.net/pubsask-prod/86026/86026-Quick_and_Easy_Meal_Ideas.pdf	2008	Provincial/territorial Governments	Nutrition	Menu/Meal Planning	Info sheet	N	Educators/Directors	N	2	low	0	0	1	1	0	0
Mealtime Mentoring- Selecting Foods	Government of Saskatchewan	https://pubsaskdev.blob.core.windows.net/pubsask-prod/86027/86027-Selecting_Foods.pdf	2008	Provincial/territorial Governments	Nutrition	Menu/Meal Planning	Info sheet	Y	Directors	N	2	low	0	1	0	1	0	0
Mealtime Mentoring-Beverages	Government of Saskatchewan	https://pubsaskdev.blob.core.windows.net/pubsask-prod/86010/86010-Beverages.pdf	2009	Provincial/territorial Governments	Nutrition	Menu/Meal Planning	Info sheet	N	Directors	N	1	low	0	0	0	1	0	0
Menu and Nutrition Environment Self-Assessment Tool for Child Care Settings	Ontario Dietitians in Public Health	https://www.odph.ca/upload/editor/cuser/MP-NE-tool-EN-layout-Feb-22-final-hr-hyp-lks.pdf	none	Behaviour Specific Group	Nutrition	Menu/Meal Planning, Healthy Practices/Environment	Assessment tool (centre)	Y	Directors	N	5	high	1	1	1	1	0	1
Menu Planning & Supportive Nutrition Environments in Child Care Settings- Practical Guide Dec 2017	Ontario Dietitians in Public Health	https://www.osnpph.on.ca/upload/membership/document/2018-01/pg-final-en-aoda-jan-19-2018.pdf	2017	Behaviour Specific Group	Nutrition	Menu/Meal Planning, Healthy Practices/Environment	Manual	Y	Directors	Y	5	high	1	1	1	1	1	0
Menu Planning Checklist	Good Beginings	http://eccdc.org/wp-content/uploads/2016/05/GB_Menu_Planning_Checklist.pdf	none	Behaviour Specific Group	Nutrition	Menu/Meal Planning	Info sheet	N	Directors	N	1	low	0	1	0	0	0	0
Menu Planning in Child Care Centres	Haldimand-Norfolk Health Unit	https://hnhu.org/wp-content/uploads/Child-Care-Centre-Menu-Planning-Toolkit-REVISED.pdf	none	Public Health Authority	Nutrition	Menu/Meal Planning, Recipes, Healthy Practices/Environment	Manual	Y	Educators/Directors	Y	4	moderate	0	1	1	1	0	1
Menus	Ottawa Public Health	https://www.ottawapublichealth.ca/en/professionals-and-partners/healthy-eating.aspx#Menus	2018	Public Health Authority	Nutrition	Menu/Meal Planning	Sample menu	Y	Directors	N	6	high	1	1	1	1	1	1
Mystery Food Activity NEW!	Government of Manitoba	https://www.gov.mb.ca/health/foodinchildcare/docs/factsheets/mysteryfoodactivity.pdf	none	Provincial/territorial Governments	Nutrition	Nutrition/Food Literacy	Activity booklet	Y	Educators	N	5	high	1	1	1	1	0	1
NB Plays! Preschool: A resource for quality early learning programming	Recreation NB	https://www.nbplays.ca/preschool-resource	2016	Behaviour Specific Group	PA, Nutrition	Nutrition/Food Literacy, Games/Activities, Outdoor Play, Loose Parts, Healthy Practices/Environment	Manual	Y	Educators	N	6	high	1	1	1	1	1	1
Nourish - A food and nutrition guide for childcare providers in Windsor-Essex County	Windsor-Essex County Health Unit	http://ophla.pbworks.com/w/file/fetch/95843786/Nourish%20guide%20to%20email.pdf	none	Public Health Authority	Nutrition	Menu/Meal Planning, Healthy Practices/Environment	Manual	Y	Educators/Directors	N	4	moderate	0	1	1	1	0	1
Nunavut Food Guide	Government of Nunavut	https://livehealthy.gov.nu.ca/sites/default/files/resource_attachments/EN_WEB_nunavut-food-guide.pdf	none	Provincial/territorial Governments	Nutrition	Food Guide	Info sheet	N	Directors	N	3	moderate	1	0	0	1	0	1
Nunavut Food Guide Educator’s Handbook	Government of Nunavut	https://livehealthy.gov.nu.ca/sites/default/files/resource_attachments/EN_WEB_nunavut-food-guide--educators-handbook.pdf	2012	Provincial/territorial Governments	Nutrition	Nutrition/Food Literacy, Indigenous Food and Culture	Manual	Y	Educators	N	4	moderate	1	1	0	1	0	1
Nutrition	Simcoe Muskoka District Health Unit	http://www.simcoemuskokahealth.org/docs/default-source/jfy-childcare/Infant_and_Child_Nutrition.pdf?sfvrsn=2	2018	Public Health Authority	Nutrition	Menu/Meal Planning, Breastfeeding, Healthy Practices/Environment	Manual	Y	Educators/Directors	N	5	high	0	1	1	1	1	1
Nutrition Daycare Manual	Algoma Public Health	http://www.algomapublichealth.com/media/2261/nutrition-daycare-manual-2016.pdf	none	Public Health Authority	Nutrition	Menu/Meal Planning, Healthy Practices/Environment	Manual	N	Educators/Directors	N	3	moderate	0	1	1	1	0	0
Nutrition- Early Learning and Care Assessment for Quality Improvement	City of Toronto	https://www.toronto.ca/wp-content/uploads/2017/10/86e6-aqi_nutrition_guidelines.pdf	none	Public Health Authority	Nutrition	Nutrition	Assessment tool (centre)	N	Directors	N	2	low	0	0	1	1	0	0
Nutrition for Children in Licensed Child Care Settings	Hastings Prince Edward (HPE) Public Health	http://www.hpepublichealth.ca/nutrition/story_html5.html	none	Public Health Authority	Nutrition	Menu/Meal Planning, Healthy Practices/Environment	Online module	Y	Educators/Directors	N	3	moderate	0	1	1	1	0	0
Nutrition for Healthy Term Infants: Recommendations from Six to 24 Months	Government of Canada	https://www.canada.ca/en/health-canada/services/canada-food-guide/resources/infant-feeding/nutrition-healthy-term-infants-recommendations-birth-six-months/6-24-months.html	2014	Federal Government	Nutrition	Food Guide	Webpage	Y	Educators/Directors	Y	4	moderate	1	1	1	1	0	0
Nutrition for Young Children (Ages 1 to 6 years) In Community Settings Best Practice Guidelines	Simcoe Muskoka District Health Unit	http://www.simcoemuskokahealth.org/docs/default-source/jfy-childcare/2018_nutrition-for-young-children_final-v1-1.pdf?sfvrsn=2	2018	Public Health Authority	Nutrition	Menu/Meal Planning, Healthy Practices/Environment	Manual	Y	Educators/Directors	N	5	high	1	1	1	1	1	0
Nutrition Handbook for Early Learning and Child Care	Government of Manitoba	https://www.gov.mb.ca/fs/childcare/resources/pubs/nutrition_handbook.pdf	none	Provincial/territorial Governments	Nutrition	Menu/Meal Planning, Healthy Practices/Environment, Recipes	Manual	Y	Educators/Directors	N	5	high	0	1	1	1	1	1
Nutrition- Operating Criteria Embracing Quality in Child Care and Early Learning	Durham Region	https://www.durham.ca/en/doing-business/resources/Documents/OperatingaChildCareCentre/NUTRITION_Guidelines.pdf	2016	Public Health Authority	Nutrition	Nutrition	Assessment tool (centre)	N	Directors	N	4	moderate	0	0	1	1	1	1
Nutrition Recommendations for Healthy Eating in Child Care Settings (Online Learning Modules)	Ontario Dietitians in Public Health	https://www.odph.ca/online-learning-modules	2018/2019	Public Health Authority	Nutrition	Menu/Meal Planning, Healthy Practices/Environment	Online module	Y	Educators/Directors	N	6	high	1	1	1	1	1	1
Our Culture Our Health: Yukon Traditional Foods Colouring Book	Yukon Health and Social Services	http://www.hss.gov.yk.ca/pdf/traditionalfoodscolouringbook.pdf	none	Provincial/territorial Governments	Nutrition	Nutrition/Food Literacy	Activity booklet	N	Educators	N	2	low	0	0	0	1	0	1
Outdoor activities for all seasons	Have A Ball Together- Best Start by health Nexus	https://haveaballtogether.ca/wp-content/uploads/2016/01/HaveABall_OutdoorActivities2016.pdf	none	Behaviour Specific Group	PA	Outdoor Play	Info sheet	Y	Educators	N	4	moderate	1	1	0	1	0	1
Paint your Plate with Vegetables and Fruit- A Toolkit for Ontario Child Care Providers	Ontario Dietitians in Public Health and Healthy Kids Community Challenge	https://www.odph.ca/upload/membership/document/2018-08/paint-your-plate-toolkit-pdf-final-revised.pdf	none	Behaviour Specific Group	Nutrition	Fruit and Vegetables, Menu/Meal Planning, Healthy Practices/Environment, Recipes, Nutrition/Food Literacy	Manual	Y	Educators/Directors	Y	5	high	1	1	1	1	0	1
Physical Activity and Early Childhood: Building Lifelong Habits (Part One: Understanding the Theory)	Have A Ball Together- Best Start by health Nexus	https://haveaballtogether.ca/intro-part1/	none	Behaviour Specific Group	PA	PA, Healthy Practices/Environment, 24-Hour Movement Guidelines	Online module	Y	Educators	Y	5	high	1	1	1	1	0	1
Physical Activity and Early Childhood: Building Lifelong Habits (Part Two: Moving Theory into Practice)	Have A Ball Together- Best Start by health Nexus	https://haveaballtogether.ca/intro-part2/	none	Behaviour Specific Group	PA	PA, Games/Activities	Online module	Y	Educators	Y	5	high	1	1	1	1	0	1
Physical Activity Environment Self Assessment and Planning Toolkit for Childcare Settings	Eastern Ontario Health Unit	http://en.beststart.org/sites/en.beststart.org/files/web_cov_conf2015/presentations/C2_EOHUToolkit.pdf	none	Public Health Authority	PA, Sedentary Behaviour	PA, Sedentary Behaviour	Assessment tool (centre)	Y	Directors	Y	4	moderate	0	1	1	1	0	1
Physical Literacy Handbook For Early Childhood Educators	Active Healthy Communities York Region Public Health	https://www.york.ca/wps/wcm/connect/yorkpublic/681484dd-21a5-49ef-899e-f844d970b4f9/Physical+Literacy+Handbook+for+ECE.pdf?MOD=AJPERES&CACHEID=ROOTWORKSPACE.Z18_29D41BG0PGOC70QQGGJK4I0004-681484dd-21a5-49ef-899e-f844d970b4f9-mLV.M0M	none	Public Health Authority	PA	Physical Literacy	Manual	Y	Educators	Y	5	high	1	1	1	1	0	1
Physical Literacy Observation Tool (PLOT)	Early Years Physical Literacy Research Team	https://afdb32fd-877e-4e25-828f-3b88265b25d2.filesusr.com/ugd/05c80a_4d5d31e1f84440dab941060ff054b07e.pdf	2017	University/Research Groups	PA	Physical Literacy	Assessment tool (child)	Y	Educators	N	6	high	1	1	1	1	1	1
Physical Literacy Toolkit for Child Care Settings	Southwest Physical Activity Promoters Network (SWPAPN)	https://www.publichealthgreybruce.on.ca/Portals/0/Topics/Physical/Physical%20Literacy%20Toolkit.pdf	none	Behaviour Specific Group	PA, Sedentary Behaviour	Healthy Practices/Environment, Policy	Manual	Y	Directors	Y	5	high	1	1	1	1	0	1
Plant-Based Protein Recipes	Public Health Grey Bruce	https://www.publichealthgreybruce.on.ca/Portals/0/Topics/FamilyHealth/PBP%20Recipes%20CCC%20Fall2019.pdf?ver=2019-11-29-135711-963	2019	Public Health Authority	Nutrition	Recipes, Plant Based	Recipe booklet	N	Directors	N	4	moderate	1	0	0	1	1	1
Plant-Based Proteins in Child Care Settings	Public Health Grey Bruce	https://www.publichealthgreybruce.on.ca/Portals/0/Topics/FamilyHealth/GBHU%20Plant-Based%20Protein%20Cookbook.pdf?ver=2019-11-29-135711-993	none	Public Health Authority	Nutrition	Plant Based	Manual	N	Directors	Y	4	moderate	0	1	1	1	0	1
Play to Learn in the Early Years (Webinar)	Sport for Life	https://youtu.be/2q-JKytoIQ8	2017	Behaviour Specific Group	PA	Active Play, Physical Literacy	Webinar	N	Educators/Directors	Y	4	moderate	1	1	1	0	1	0
Playing in the Rain	Healthy Start Kids	https://healthystartkids.ca/playing-in-the-rain/#more-2349	2015	Childcare/Early Childhood Specific Group	PA	Outdoor Play	Info sheet	Y	Educators	Y	5	high	1	1	0	1	1	1
Public Health Resource Manual for Child Care Providers - Nutrition	Region of Waterloo Public Health	https://www.regionofwaterloo.ca/en/doing-business/resources/Documents/CCM_Nutrition.pdf	none	Public Health Authority	Nutrition	Menu/Meal Planning, Healthy Practices/Environment	Manual	Y	Educators/Directors	N	3	moderate	0	1	1	1	0	0
Public Health Resource Manual for Child Care Providers - Physical Activity	Region of Waterloo Public Health	https://www.regionofwaterloo.ca/en/doing-business/resources/Documents/CCM_Physical_Activity.pdf	none	Public Health Authority	PA	Physical Literacy, Healthy Practices/Environment, Policy	Manual	Y	Educators	Y	3	moderate	0	1	1	1	0	0
Rainbow Fun (Healthy Eating)	City of Toronto	https://www.toronto.ca/community-people/health-wellness-care/health-programs-advice/physical-activity/rainbow-fun/healthy-eating/	none	Public Health Authority	Nutrition	Nutrition/Food Literacy	Activity database	Y	Educators	N	4	moderate	0	1	1	1	0	1
Recipes	Appetite to Play	https://www.appetitetoplay.com/?d=healthy-eating&s=recipes	none	Childcare/Early Childhood Specific Group	Nutrition	Recipes	Recipe database	N	Directors	N	4	moderate	1	1	0	1	0	1
Recipes	Ottawa Public Health	https://www.ottawapublichealth.ca/en/professionals-and-partners/healthy-eating.aspx#Recipes	none	Public Health Authority	Nutrition	Recipes	Recipe database	N	Directors	N	4	moderate	1	0	1	1	0	1
Recipes | Alberta Health Services	Alberta Health Services	https://www.albertahealthservices.ca/nutrition/Page8943.aspx	none	Public Health Authority	Nutrition	Recipes	Recipe database	N	Directors	N	4	moderate	0	1	1	1	0	1
Recipes | Nutrition for Early Learning and Child Care	Government of Manitoba	https://www.gov.mb.ca/health/foodinchildcare/recipes.html	none	Provincial/territorial Governments	Nutrition	Recipes	Recipe database	N	Directors	N	3	moderate	0	0	1	1	0	1
Risk Benefit Assessment for Outdoor Play: A Canadian Toolkit	Child & Nature Alliance	https://indd.adobe.com/view/44ed054b-917b-4e02-a1e3-e6c4cbfe0360	2019	Behaviour Specific Group	PA	Outdoor Play, Loose Parts	Manual	Y	Educators/Directors	Y	6	high	1	1	1	1	1	1
Sample Four Week Preschooler Menu (word document)	York Region	https://www.york.ca/wps/wcm/connect/yorkpublic/4acadb0f-fd3a-4f2a-a5df-d4a551b0180c/Sample+four+week+preschooler+menu.docx?MOD=AJPERES&CVID=mul9f1D	none	Public Health Authority	Nutrition	Menu/Meal Planning	Sample menu	N	Directors	N	3	moderate	0	0	1	1	0	1
Sample Policies in Child Care Settings	Ontario Dietitians in Public Health	https://www.odph.ca/upload/membership/document/2019-12/childcare-outside-food-policy.pdf	none	Behaviour Specific Group	Nutrition	Policy	Info sheet	Y	Directors	Y	5	high	1	1	1	1	0	1
Sandwich Ideas for Child Care Centres	Government of Nova Scotia	https://www.ednet.ns.ca/earlyyears/documents/providers/EN-SandwichIdeas.pdf	none	Provincial/territorial Governments	Nutrition	Menu/Meal Planning	Info sheet	N	Directors	N	2	low	0	0	1	1	0	0
Save Money While Providing Healthy and Tasty Menus: Tips for Limited Budgets with Valerie Broeska, RD WEBINAR	Government of Manitoba & Dietitians of Canada	https://register.gotowebinar.com/register/3010463233077944833	2019	Provincial/territorial Governments	Nutrition	Menu/Meal Planning	Webinar	Y	Directors	N	5	high	1	1	0	1	1	1
Screen Time and Its Impacy on Early Child Development	Interior Health	https://www.interiorhealth.ca/YourEnvironment/ChildCareFacilities/LicenseeResources/Documents/Screen%20Time%20and%20Its%20Impact%20on%20ECD.pdf	2015	Public Health Authority	Sedentary Behaviour	Screen Time	Info sheet	Y	Educators/Directors	Y	4	moderate	0	1	1	1	0	1
Healthy Foods	Early Childhood Community Development Centre	https://eccdc.org/?s=healthy+foods	none	Childcare/Early Childhood Specific Group	Nutrition	Menu/Meal Planning, Healthy Practices/Environment	Webpage	Y	Directors	Y	4	moderate	0	1	1	1	0	1
Self-Assessment Tool	Appetite to Play	https://www.appetitetoplay.com/planning-tools/assessment	none	Childcare/Early Childhood Specific Group	PA, Sedentary Behaviour, Nutrition	Breastfeeding, Healthy Practices/Environment, Policy, Screen Time, PA	Assessment tool (centre)	Y	Directors	N	5	high	1	1	1	1	0	1
Simple Snacks for Busy Kitchens NEW!	Government of Manitoba	https://www.gov.mb.ca/health/foodinchildcare/docs/factsheets/simplesnackideas.pdf	none	Provincial/territorial Governments	Nutrition	Menu/Meal Planning	Info sheet	Y	Directors	N	4	moderate	1	1	1	1	0	0
Sleep Policies and Supervision	Ontario Ministry of Education	http://www.edu.gov.on.ca/childcare/pdfs/ccc-sleep-supervision-tips-and-instructions-en.pdf	none	Provincial/territorial Governments	Sleep	Sleep, Policy	Info sheet	Y	Directors	N	4	moderate	0	1	1	1	0	1
Smart Snacking in Child Care Settings	Interior Health	https://www.interiorhealth.ca/YourEnvironment/ChildCareFacilities/Documents/FS-Smart%20Snacking%20in%20Child%20Care%20Settings.pdf	none	Public Health Authority	Nutrition	Menu/Meal Planning	Info sheet	N	Directors	N	2	low	0	0	1	1	0	0
Snack Ideas	Government of Manitoba	https://www.gov.mb.ca/health/foodinchildcare/docs/factsheets/snackideas.pdf	none	Provincial/territorial Governments	Nutrition	Menu/Meal Planning	Info sheet	N	Directors	N	3	moderate	0	1	1	1	0	0
Snack Ideas for Infants	Government of Nova Scotia	https://www.ednet.ns.ca/earlyyears/documents/providers/EN-Snack-ideas-infants.pdf	none	Provincial/territorial Governments	Nutrition	Menu/Meal Planning	Info sheet	Y	Directors	N	3	moderate	0	1	1	1	0	0
Snacktivity Box	Alberta Cancer Board & Calgary Health Region & 3 Cheers for the Early Years	http://www.nscr.bc.ca/childcare/resource-pdf/DaycareToolkit.pdf	none	Behaviour Specific Group	PA, Nutrition	Activities/Games, Nutrition/Food Literacy	Activity booklet	Y	Educators	Y	4	moderate	0	1	1	1	0	1
Storybooks about Food for Children	York Region	https://www.york.ca/wps/wcm/connect/yorkpublic/5aea1fa3-1e5f-4c02-bd7b-e0e8caf9ae20/Storybooks+about+food+for+children.PDF?MOD=AJPERES&CVID=mularQE	2018	Public Health Authority	Nutrition	Nutrition/Food Literacy	Info sheet	N	Educators	N	4	moderate	0	1	0	1	1	1
Superfoods for Superkids- Program Toolkit	Family Centre Westminster	https://www.londoncyn.ca/sites/default/files/2019-09/HealthyKids_Superfood_v5_withBleed_final%20-%20Copy.pdf	none	Behaviour Specific Group	Nutrition	Nutrition/Food Literacy	Activity booklet	Y	Educators	N	4	moderate	0	1	1	1	0	1
The 7 C's	Consortium for Health, Intervention, Learning and Development (CHILD)	http://outdoorplaybook.ca/learn/play-research/the-7-cs/	none	Behaviour Specific Group	PA	Outdoor Play, Loose Parts	Webpage	Y	Educators/Directors	Y	4	moderate	1	1	0	1	0	1
Tips and Instructions for Creating Compliant Documents: Menus for Child Care Centres	Ontario Ministry of Education	http://www.edu.gov.on.ca/childcare/pdfs/ccc-weekly-menu-tip-sheet-en.pdf	none	Provincial/territorial Governments	Nutrition	Nutrition	Info sheet	Y	Directors	N	4	moderate	0	1	1	1	0	1
Tips and Instructions for Developing Compliant Policies and Procedures: Outdoor Play Supervision Plan	Ontario Ministry of Education	http://www.edu.gov.on.ca/childcare/pdfs/hcca-outdoor-play-supervison-plan-tips-and-instructions-en.pdf	none	Provincial/territorial Governments	PA	Outdoor Play	Info sheet	Y	Directors	N	3	moderate	0	1	1	1	0	0
Tips and Instructions for Developing Compliant Policies and Procedures: Playground Safety Policy	Ontario Ministry of Education	http://www.edu.gov.on.ca/childcare/pdfs/playground-safety-tips-and-instructions-en.pdf	none	Provincial/territorial Governments	PA	Outdoor Play	Info sheet	Y	Directors	N	3	moderate	0	1	1	1	0	0
Tips for Feeding Picky Eaters	Government of Manitoba	https://www.gov.mb.ca/health/foodinchildcare/docs/factsheets/tipsforpickyeaters.pdf	none	Provincial/territorial Governments	Nutrition	Healthy Practices/Environment	Info sheet	N	Educators	N	3	moderate	0	1	1	1	0	0
Transform Your Menu	Government of Manitoba	https://www.gov.mb.ca/health/foodinchildcare/docs/factsheets/transformyourmenu.pdf	none	Provincial/territorial Governments	Nutrition	Menu/Meal Planning	Info sheet	Y	Directors	N	4	moderate	1	1	1	1	0	0
Unplug and Play Community Toolkit	Central Okanagan Partners for Literacy & Success by 6	https://ckphu.com/wp-content/uploads/2017/02/Unplug-and-Play-possible-lesson-plans.pdf	2016	Behaviour Specific Group	Sedentary Behaviour	Screen Time	Manual	Y	Educators	N	5	high	0	1	1	1	1	1
Weekly Menu Fall/Winter (6 weeks)	Ottawa Public Health	http://www.ottawapublichealth.ca/en/professionals-and-partners/resources/Documents/childcare/fallwinter-menus/FallWinter-All-Menus-EN-2018.pdf	2018	Public Health Authority	Nutrition	Menu/Meal Planning	Sample menu	N	Directors	N	4	moderate	0	0	1	1	1	1
Weekly Menu- Spring/ Summer (6 weeks)	Ottawa Public Health	https://www.ottawapublichealth.ca/en/professionals-and-partners/resources/Documents/childcare/springsummer-menus/SpringSummer-All-Menus_2018-EN.pdf	2018	Public Health Authority	Nutrition	Menu/Meal Planning	Sample menu	N	Directors	N	4	moderate	0	0	1	1	1	1
What to wear for Active Play	Ottawa Public Health	https://www.ottawapublichealth.ca/en/professionals-and-partners/active-living.aspx	none	Public Health Authority	PA	Outdoor Play	Webpage	Y	Educators/Directors	N	3	moderate	0	1	0	1	0	1
What’s in Your Lunch? Making the most of lunch and snack time in the child care environment WEBINAR	Government of Manitoba & Dietitians of Canada	https://register.gotowebinar.com/register/3270875954319506434	2018	Provincial/territorial Governments	Nutrition	Menu/Meal Planning, Healthy Practices/Environment	Webinar	Y	Educators/Directors	N	6	high	1	1	1	1	1	1
